# Supplementary material for: Reimagining Microbially Induced Concrete Deterioration: A Novel Approach Through Coupled Confocal Laser Scanning Microscope–Avizo Three-Dimensional Modeling of Biofilms
Source: Microorganisms. 2025 Jun 23;13(7):1452. doi: 10.3390/microorganisms13071452 (PMC12301018; doi:10.3390/microorganisms13071452)
Supplement: Supplementary file 1 [file microorganisms-13-01452-s001.zip]

Archive with 7 entries (7 files):
- Figure S1.jpg
- Figure S2.jpg
- Figure S3.jpg
- Figure S4.jpg
- Table S1.pdf
- Video S1.mp4
- Video S2.mp4
